# Supplementary material for: Clinical detection of deletion structural variants in whole-genome sequences
Source: NPJ Genom Med. 2016 Aug 3;1:16026–. doi: 10.1038/npjgenmed.2016.26 (PMC5685307; doi:10.1038/npjgenmed.2016.26)
Supplement: Supplementary Table S1 [file npjgenmed201626-s6.xlsx]

## Sheet: Sheet1
Tool name
Patchwork
AGE
Breakpointer
Breakseq
hydra
Matchclip
BicSeq
CNAnorm
CNAseg
CND
CNV_TV
Cnvator
cnvrd
cops
copySeq
EWT_RDXplorer
GENSENG
JointSLM
mrcanavar
ReadDepth
rSW_seq
seqcbs
Cn.MOPS
CNVem
conserting
CONTROL_FREEC
ERDS
inGAP_sv
svdetect
lumpy
GasvPRO
genomeStrip
cnvHiTSeq
HugeSEQ
svmerge
BreakDancer
CNVer
CNV-seq
mogul
pemer
svm2
delly
spanner
Clever
Dindel
segseq
ClipCrop
crest
modil
pindel
