# Supplementary material for: Clinical detection of deletion structural variants in whole-genome sequences
Source: NPJ Genom Med. 2016 Aug 3;1:16026–. doi: 10.1038/npjgenmed.2016.26 (PMC5685307; doi:10.1038/npjgenmed.2016.26)
Supplement: Supplementary Table S2 [file npjgenmed201626-s7.xlsx]

## Sheet: Sheet1
Family		Sample	Description of illness	HPO terms	HPO #	Causal Gene	HGVS-c	Family		Sample	HGVS-p	Pattern of inheritance	Related syndrome
1	3	CMH64	Erosive Dermatitis	Erythroderma	1019	GJB2	NM_004004.5:c.85_87del	1	3	CMH64	NP_003995.2:p.Phe29del	De novo dominant	Hystrix-like ichthyosis with deafness (OMIM #602540)
				Abnormal blistering of skin	8066
				Absent eyebrow	2223
				Absent eyelashes	561
				Anemia	1903
				Neutropenia	1875
				Thrombocytopenia	1873
				Nail dystrophy	8404
		CMH65								CMH65
		CMH66								CMH66
2	3	CMH76	Mitochondrial disorder	Narrow forehead	341	Unknown		2	3	CMH76
				Short neck	470
				Non-compaction cardiomyopathy	11664
				Hypertrophic cardiomyopathy	1639
				Wide anterior fontanel	260
				Corneal opacity	7957
				3-Methylglutaric aciduria	3535
				3-Methylglutaconic aciduria	3344
				Posteriorly rotated ears	358
				Congenital lactic acidosis	4902
				Decreased fetal movement	1558
				Elevated serum creatine phosphokinase	3236
				Microvesicular hepatic steatosis	1414
				Basal ganglia calcification	2135
				Pulmonary hypertension	2092
				EEG with burst suppression	10851
				Hypocholesterolemia	3146
				Increased serum pyruvate	3542
				Accessory spleen	1747
				Long fingers	100807
				Hand clenching	1188
		CMH77								CMH77
		CMH78								CMH78
3	3	CMH172	Neonatal epilepsy	Focal seizures	7359	BRAT1	NM_152743.3:c.453_454insATCTTCTC NM_152743.3:c.453_454insATCTTCTC	3	3	CMH172	NP_689956.2:p.Leu152IlefsX70 NP_689956.2:p.Leu152IlefsX70	Recessive	Rigidity and multifocal seizure syndrome, lethal neonatal (MIM#614498)
				Narrow forehead	341
				Depressed nasal bridge	5280
				Low posterior hairline	2162
				Labial hypoplasia	66
				Upslanted palpebral fissure	582
				Hand clenching	1188
				Ankle clonus	11448
				Congenital microcephaly	11451
				Micrognathia	347
				Anteverted nares	463
				Uplifted earlobe	9909
				2-3 toe syndactyly	4691
				Thin lips	213
				Hypertonia	1276
				Small for gestational age	1518
		CMH237				BRAT1	NM_152743.3:c.453_454insATCTTCTC			CMH237	NP_689956.2:p.Leu152IlefsX70
		CMH238				BRAT1	NM_152743.3:c.453_454insATCTTCTC			CMH238	NP_689956.2:p.Leu152IlefsX70
4	4	CMH184	Heterotaxy	Transposition of the great arteries with ventricular septal defect	11607	BCL9L	NM_182557.2:c.2102G>A NM_182557.2:c.554C>T	4	4	CMH184	NP_872363.1:p.Gly701Asp NP_872363.1:p.Ala185Val	Recessive	N/A
		CMH185	Heterotaxy	Cardiac total anomalous pulmonary venous connection	11720	BCL9L	NM_182557.2:c.2102G>A NM_182557.2:c.554C>T			CMH185	NP_872363.1:p.Gly701Asp NP_872363.1:p.Ala185Val	Recessive
				Dextrocardia	1651
				Abdominal situs inversus	3363
				Pulmonary valve atresia	10882
				Interrupted inferior vena cava with azygous continuation	11671
				Sacral dimple	960
				Mongolian blue spot	11369
		CMH186				BCL9L	NM_182557.2:c.2102G>A			CMH186	NP_872363.1:p.Gly701Asp
		CMH202				BCL9L	NM_182557.2:c.554C>T			CMH202	NP_872363.1:p.Ala185Val
5	3	CMH222	Choanal atresia	Bilateral choanal atresia	4502	MAP3K15	NM_001001671.3:c.1787T>C	5	3	CMH222	NP_001001671.3:p.Val596Ala	X-linked recessive	N/A
				Pierre-Robin sequence	201	Candidate
				Lower eyelid coloboma	652	gene
				Duane anomaly	9921
				Neuroblastoma	3006
		CMH223	Choanal atresia	Bilateral choanal atresia	4502	MAP3K15	NM_001001671.3:c.1787T>C			CMH223	NP_001001671.3:p.Val596Ala	X-linked recessive
				Micrognathia	347
				Malar flattening	272
				Preauricular skin tag	384
				Secundum atrial septal defect	1684
		CMH224				MAP3K15	NM_001001671.3:c.1787T>C			CMH224	NP_001001671.3:p.Val596Ala
6	4	MG12-1259	Lethal multiple pterygium syndrome	Arthrogryposis multiplex congenita	2804	NEB	NM_004543.4:c.13878C>G NM_004543.4:c.13683C>G	6	4	MG12-1259	NP_004534.2:p.Tyr4626X NP_004534.2:p.Tyr4561X	Recessive	Nemaline myopathy 2 (MIM#256030)
		MG12-1258		Fetal cystic hygroma	10878					MG12-1258
				Short neck	470
				Webbed neck	465
				Hypertelorism	316
				Prominent epicanthal folds	7930
				Kyphosis	2808
				Increased nuchal translucency	10880
				Akinesia	2304
				Absence of stomach bubble on fetal sonography	10963
				Decreased fetal movement	1558
		CMH248				NEB	NM_004543.4:c.13878C>G			CMH248	NP_004534.2:p.Tyr4626X
		CMH249				NEB	NM_001164507.1:c.18786C>G			CMH249	NP_004534.2:p.Tyr4561X
7	3	CMH396	Liver failure	Acute hepatic failure	6554	Unknown		7	3	CMH396
				Abnormality of iron homeostasis	11031
		CMH397								CMH397
		CMH398								CMH398
8	3	CMH487	Omphalocele	Omphalocele	1539	PRF1	NM_001083116.1:c.1310C>T;NM_005041.4:c.1310C>T NM_005041.4:c.407C>T;NM_001083116.1:c.433C>T	8	3	CMH487	NP_005032.2:p.Ala437Val;NP_001076585.1:p.Ala437Val NP_005032.2:p.Ala91Val;NP_001076585.1:p.Ala91Val	Recessive	Hemophagocytic lymphohistiocytosis, familial, 2 (MIM#603553)
			Liver failure	Hemophagocytosis	12156
				Ventilator dependence with inability to wean	5946
				Bronchodysplasia	6533
				Cholestasis	1396
				Chronic lung disease	6528
				Cryptorchidism	28
				Duplicated collecting system	81
				Hydronephrosis	126
				Hydrocele testis	34
				Single umbilical artery	1195
				Interrupted inferior vena cava with azygous continuation	11671
				Gastroesophageal reflux	2020
				Ventricular hypertrophy	1714
				Hypertelorism	316
				Infra-orbital crease	100876
				Low-set, posteriorly rotated ears	368
				Chin dimple	10751
				Nevus flammeus	1052
				Thoracolumbar scoliosis	2944
				Feeding difficulties in infancy	8872
				Maternal diabetes	9800
				Elevated maternal serum α-fetoprotein	5984
		CMH488					NM_001083116.1:c.1310C>T;NM_005041.4:c.1310C>T			CMH488	NP_005032.2:p.Ala437Val;NP_001076585.1:p.Ala437Val
		CMH489					NM_005041.4:c.407C>T;NM_001083116.1:c.433C>T			CMH489	NP_005032.2:p.Ala91Val;NP_001076585.1:p.Ala91Val
9	3	CMH531	Omphalocele	Omphalocele	1539	Unknown		9	3	CMH531
			Nephrotic syndrome	Single umbilical artery	1195
			Eosinophilia	Nephrotic syndrome	100
				Cryptorchidism	28
				Congenital hypothyroidism	851
				Muscular ventricular septal defect	11623
		CMH532								CMH532
		CMH533								CMH533
10	3	CMH545	Chylothorax	Fetal ascites	1791	PTPN11	NM_080601.1:c.922A>G	10	3	CMH545	NP_542168.1:p.Asn308Asp	De novo dominant	Noonan syndrome 1 (MIM#163950)
				Pericardial effusion	1698
				Pleural effusion	2202
				Absent septum pellucidum	1331
				Partial agenesis of the corpus callosum	1338
				Abnormality of the mesentery	100016
				Neonatal hypoglycemia	1998
				Chylothorax	10310
				Retrognathia	278
				High forehead	348
				Abnormality of the metopic suture	5556
				Sparse eyebrow	535
				Low-set, posteriorly rotated ears	368
				Pointed helix	100810
				Almond-shaped palpebral fissure	7874
				Prominent epicanthal folds	7930
				Sparse eyelashes	653
				Wide nasal bridge	431
				Short nose	3196
				Anteverted nares	463
				Bulbous nose	414
				Redundant neck skin	5989
				Wide intermamillary distance	6610
				Redundant skin in infancy	7595
				Neonatal hypotonia	1319
				Soft, doughy skin	1027
		CMH546								CMH546
		CMH547								CMH547
11	7	CMH563	GERD	Hypokalemia	2900	Unknown		11	7	CMH563			N/A
		CMH557	hypokalemia	Dysphagia	2015					CMH557
		CMH560	apnea	Gastroesophageal reflux	2020					CMH560
			bradycardia	Bradycardia	1662
			sudden death	EEG abnormality	2353
				Central apnea	2871
		CMH558								CMH558
		CMH559								CMH559
		CMH561								CMH561
		CMH562								CMH562
12	3	CMH569	hypoglycemia	Acute hyperammonemia	8281	ABCC8	NM_000352.3:c.3640C>T NM_000352.3:c.3640C>T	12	3	CMH569	NP_000343.2:p.Arg1214Trp NP_000343.2:p.Arg1214Trp	Paternal uniparental disomy	Hyperinsulinemic hypoglycemia, familial, 1 (MIM#256450)
			hyperinsulinemia	Hyperinsulinemic hypoglycemia	825
				Hypoketotic hypoglycemia	1985
				Lactic acidosis	3128
				Recurrent infantile hypoglycemia	4914
		CMH570								CMH570
		CMH571				ABCC8	NM_000352.3:c.3640C>T			CMH571	NP_000343.2:p.Arg1214Trp
13	3	CMH578	Hypertrophic	Neonatal hypoglycemia	1998	PTPN11	NM_002834.3:c.1391G>C	13	3	CMH578	NP_002825.3:p.Gly464Ala	De novo dominant	Noonan syndrome 1 (MIM#163950)
			cardiomyopathy	Hepato-splenomegaly	1433								LEOPARD syndrome 1 (MIM#151100)
				Hypertrophic cardiomyopathy	1639
				Apneic episodes in infancy	5949
				Large for gestational age	1520
		CMH579								CMH579
		CMH580								CMH580
14	3	OBS72	Congenital myopathy	Myopathy	3198	RYR1	NM_001042723.1:c.7487C>G;NM_000540.2:c.7487C>G NM_001042723.1:c.1001G>T;NM_000540.2:c.1001G>T NM_000540.2:c.1186G>T;NM_001042723.1:c.1186G>T NM_001042723.1:c.1187A>C;NM_000540.2:c.1187A>C	14	3	OBS72	NP_000531.2:p.Pro2496Arg;NP_001036188.1:p.Pro2496Arg NP_001036188.1:p.Gly334Val;NP_000531.2:p.Gly334Val NP_000531.2:p.Glu396X;NP_001036188.1:p.Glu396X NP_001036188.1:p.Glu396Ala;NP_000531.2:p.Glu396Ala	Recessive	Neuromuscular disease, congenital, with uniform type 1 fiber (MIM#117000)
				Neonatal hypotonia	1319								Central core disease (MIM#117000)
		OBS73					NM_001042723.1:c.7487C>G;NM_000540.2:c.7487C>G			OBS73	NP_000531.2:p.Pro2496Arg;NP_001036188.1:p.Pro2496Arg
		OBS74					NM_001042723.1:c.1001G>T;NM_000540.2:c.1001G>T NM_000540.2:c.1186G>T;NM_001042723.1:c.1186G>T NM_001042723.1:c.1187A>C;NM_000540.2:c.1187A>C			OBS74	NP_001036188.1:p.Gly334Val;NP_000531.2:p.Gly334Val NP_000531.2:p.Glu396X;NP_001036188.1:p.Glu396X NP_001036188.1:p.Glu396Ala;NP_000531.2:p.Glu396Ala
15	3	KS1	Hydrops	Leukopenia Thrombocytopenia Hydrops fetalis Ascites Hypospadias	0001882 0001873 0001789 0001541 0000047	Unknown		15	3	KS1			N/A
		KS2								KS2
		KS3								KS3
16	2	CMH586	Mitochondrial disorder	Hypoglycemia	1943	MT-TE	m.14674T>C	16	2	CMH586		Maternal; homoplasmy	Mitochondria Myopathy, Infantile, Transient (MIM#500009)
				Lactic acidosis	3128
				Elevated hepatic transaminases	2910
				Generalized hypotonia	1290
				Severe failure to thrive	1525
		CMH587					m.14674T>C			CMH587
17	3	CMH597	hypoglycemia	Hypoglycemia	1943	Unknown		17	3	CMH597			N/A
			hyperinsulinemia	Hyperinsulinemia	842
			diazoxide responsive	Premature birth	1622
				Intrauterine growth retardation	1511
				Neonatal hyperbilirubinemia	3265
		CMH598								CMH598
		CMH599								CMH599
18	56	CMH629	arthrogryposis	Decreased fetal movement	1558	Unknown		18	56	CMH629
			multiple congenital anomalies	Large fontanelles	239
			hyponatremia	Scoliosis	2650
				Congenital contractures	2803
				Vertical talus	1838
				Neonatal hypoglycemia	1998
				Hyponatremia	2902
				Small for gestational age	1518
				Relative macrocephaly	4482
				Epicanthus	286
				Ptosis	508
				Aplasia/Hypoplasia of the abdominal wall	10318
				Polymicrogyria	2126
		CMH630								CMH630
		CMH631								CMH631
19		CMH659	ambiguous genitalia	Ambiguous genitalia, female	61	Unknown		19		CMH659
			breech presentation	Breech presentation	1623
			enlarged kidneys	Enlarged kidneys	105
			flexion contractures	Talipes equinovarus	1762
				Premature birth	1622
				Agenesis of corpus callosum	1274
				Low-set, posteriorly rotated ears	368
				Camptodactyly of finger	100490
				Flexion contracture	1371
		CMH660								CMH660
