# Supplementary material for: Clinical detection of deletion structural variants in whole-genome sequences
Source: NPJ Genom Med. 2016 Aug 3;1:16026–. doi: 10.1038/npjgenmed.2016.26 (PMC5685307; doi:10.1038/npjgenmed.2016.26)
Supplement: Supplementary Table S3 [file npjgenmed201626-s8.xlsx]

## Sheet: Stat-Seq Samples
Sample	Project	Run Number	Status	Gb	X Fold Coverage	Avg PF	%>Q30	%Aligned	Column1
UDT_002		Essex	affected	133	41.5625	0.9	0.93	0.89
UDT_173 - 26 hour		Essex	affected	139	43.4375	0.87	0.89	0.9163
UDT_173 - 18 hour		Essex	affected	106	33.125	0.94	0.924	0.9793
UDT_173 - NextSeq		Essex	affected		0
UDT_103 - 18 hour		Essex	affected	130	40.625	0.907	0.9	0.98
NA12878 - 18 hour		Essex	control	143	44.6875	0.85	0.85	0.9741
cmh000064		Essex	affected	121	37.8125	0.87	0.88	0.8762
cmh000076		Essex	affected	134.2	41.9375	0.86	0.89	0.8863
cmh000172		Essex	affected	113	35.3125	0.93	0.91	0.9007
cmh000184		Essex	affected	137	42.8125	0.89	0.9	0.8901
cmh000185		Essex	affected	117	36.5625	0.93	0.93	0.8936
cmh000186		Essex	family	113	35.3125	0.93	0.93	0.8983
cmh000202		Essex	family	116	36.25	0.93	0.93	0.8947
cmh000222		Essex	affected	112	35	0.91	0.93	0.8848
cmh000223		Essex	affected	111	34.6875	0.91	0.93	0.9018
cmh000224		Essex	family	124	38.75	0.9	0.91	0.898
cmh000248		Essex	family	115	35.9375	0.92	0.92	0.8807
cmh000249		Essex	family	112	35	0.93	0.93	0.8932
cmh000446		Essex	affected	111	34.6875	0.92	0.93	0.8917	MGL_12_1258
cmh000447		Essex	affected	127	39.6875	0.9	0.92	0.8733	MGL_12_1259
cmh000396		Essex	affected	113	35.3125	0.931	0.928	0.8935
cmh000397		Essex	family	114	35.625	0.936	0.936	0.8954
cmh000398		Essex	family	107	33.4375	0.923	0.933	0.978
cmh000436	americium	186/187	affected	125	39.0625	0.64335	0.732	0.943512
cmh000437	americium	188/189	family	124	38.75	0.871325	0.87	0.959622
cmh000438	americium	192/193/194	family	119	37.1875	0.744917	0.847333	0.91008
cmh000487	americium	201/202	affected	99	30.9375	0.837875	0.8405	0.896697
cmh000488	americium	205/206	family	77	24.0625	0.88675	0.843	0.820016
cmh000489	americium	203/204	family	84	26.25	0.85345	0.873	0.880778
cmh000531	americium	218/219	affected	103	32.1875	0.924575	0.902	0.977866
cmh000532	americium	220/221	family	114	35.625	0.807475	0.861	0.960865
CMH000533	Mercury	237/238	family	119	37.1875	0.86465	0.8505	0.937321
cmh000545	Mercury	222/223	affected	131	40.9375	0.88535	0.8535	0.959083
cmh000557	Mercury	230/231	affected	119	37.1875	0.8997	0.896	0.962908
cmh000563	Mercury	224/225	affected	110	34.375	0.904425	0.89	0.946023
cmh000569	Mercury	243/244	affected	101	31.5625	0.597125	0.61	0.840782
cmh000570	Mercury	245/245	family	56	17.5	0.6802	0.845	0.968562
cmh000571	Mercury	247/248/249	family	88	27.5	0.537367	0.818667	0.754705
cmh000578	Mercury	255/256/258	affected	103	32.1875	0.620567	0.817	0.95764
cmh000579	Mercury	262/263	family	58	18.125	0.737625	0.874	0.983791
cmh000580	Mercury	264/265	family	120	37.5	0.893725	0.9065	0.975108
cmh000586	Mercury	296/297	affected	117	36.5625	0.870925	0.8325	0.922883
cmh000587	Mercury	303/304	family	118	36.875	0.8411	0.808	0.948755
cmh000597	Mercury	306/308	affected	119	37.1875	0.88545	0.9075	0.974051
cmh000598	Mercury	310/311/312/315	family	96	30	0.8187	0.87825	0.982703
cmh000599	Mercury	307/309	family	111	34.6875	0.90245	0.9055	0.970088
KS001-KW	Mercury	281/284/288	family	120	37.5	0.72002	0.82	0.960567
KS002-KW	Mercury	282/284/289/292	family	109	34.0625	0.738014	0.8295	0.968822
KS003-KW	Mercury	279/280/283	affected	116	36.25	0.668483	0.810333	0.957407
OBS_072	Mercury	268/269/274	affected	68	21.25	0.63665	0.862333	0.983529
OBS_073	Mercury	270/275	family	57	17.8125	0.674133	0.827	0.956565
OBS_074	Mercury	271/275	family	53	16.5625	0.648333	0.8095	0.966466
cmh000629		325/319/320	affected	127	39.6875	0.7916	0.886333	0.98
cmh000630		323/326	family	120	37.5	0.902025	0.914	0.9777
cmh000631		327/324	family	115	35.9375	0.879	0.869	0.9562
cmh000659	Mercury	347/348/351	affected	113	35.3125	0.697033	0.83	0.9644
cmh000660	Mercury	withdrawn	family		0
cmh000663	Mercury	343/344	affected	117	36.5625	0.8493	0.813	0.9501
cmh000664		not run	family		0
cmh000665		not run	family		0
cmh000672		353/354	affected	135	42.1875	0.8465	0.8895	0.9608
cmh000673	Mercury	357/358	family	119	37.1875	0.852775	0.7715	0.9261
cmh000674	Mercury	359/360	family	106	33.125	0.845325	0.879	0.9776
cmh000675	Mercury	361/362	affected	108	33.75	0.805675	0.8425	0.962
cmh000676		367/368	family	100	31.25	0.843625	0.8435	0.952
cmh000677		373/376	family	112	35	0.873575	0.8945	0.9714
cmh000678		365/366	affected	115	35.9375	0.899825	0.9315	0.9849
cmh000679	Mercury	369/370	family	111	34.6875	0.906975	0.94	0.9849
cmh000680		378/379/380	affected	125	39.0625	0.707633	0.849667	0.9576
cmh000681		385/386	family	126	39.375	0.897025	0.914	0.9816
cmh000682		387/388	family	130	40.625	0.891475	0.918	0.9827
				111.361	34.8004	0.836882	0.873693	0.935331
					6.05673
															Run
