# Supplementary material for: Clinical detection of deletion structural variants in whole-genome sequences
Source: NPJ Genom Med. 2016 Aug 3;1:16026–. doi: 10.1038/npjgenmed.2016.26 (PMC5685307; doi:10.1038/npjgenmed.2016.26)
Supplement: Supplementary Table S7 [file npjgenmed201626-s12.xlsx]

## Sheet: Sheet1
Proband	Parent1	Parent2	Chromsome	Start	Stop	Gene	Zygosity	Frequency (rare = seen in < 10% of over 70 WGS Samples)		Validation Status?
CMH531	CMH532	CMH533	3	193135588	193142936	ATP13A4	Homozygous	Common	intronic
CMH436	CMH437	CMH438	22	44564963	44565989	PARVB	Homozygous	Common	3' UTR
CMH396	CMH397	CMH398	1	54611878	54615183	CDCP2	Homozygous	Rare	intronic
CMH629	CMH630	CMH631	12	99793920	99802794	ANKS1B	Heterozygous	Common	exonic
KS004	KS005	KS006	7	143151742	143155325	EPHA1-AS1	Heterozygous	Rare	intronic
